# Supplementary material for: Multi-modal virtual reality system for tinnitus treatment methods and validation
Source: PLoS One. 2025 Sep 8;20(9):e0330843. doi: 10.1371/journal.pone.0330843 (PMC12416703; doi:10.1371/journal.pone.0330843)
Supplement: S1 Dataset — (XLSX) [file pone.0330843.s003.xlsx]

## Sheet: Sheet1
Number (Research Serial Number)			Tinnitus questionnaire (before)				Tinnitus questionnaire (after)		Tinnitus questionnaire (after)		Tinnitus questionnaire (1 month later)				VNS (Before)						VNS (after)						VNS (1 month later)						THQ (before)				THQ (after)				THQ (1 month later)				PSQI (Before)	PSQI (after)	PSQI (1 month later)	WQoL (Before)	WQoL (after)
			Location	Duration	characteristics	concurrent symptoms	Location	Duration	characteristics	concurrent symptoms	Location	Duration	characteristics	concurrent symptoms	(1)	(2)	(3)	(4) 1)	(4) 2)	(4) 3)	(1)	(2)	(3)	(4) 1)	(4) 2)	(4) 3)	(1)	(2)	(3)	(4) 1)	(4) 2)	(4) 3)	F1	F2	F3	Total	F1	F2	F3	Total	F1	F2	F3	Total
	Age	Gender	Left = 1 right = 2 both sides = 3			Dizziness = 1 hearing loss = 2 feeling full = 3	Left = 1 right = 2 both sides = 3			Dizziness = 1 hearing loss = 2 feeling full = 3	Left = 1 right = 2 both sides = 3			Dizziness = 1 hearing loss = 2 feeling full = 3	Sometimes = 0 Always = 1	Yes = 0 = 1	%	0~10	0~10	0~10	Sometimes = 0 Always = 1	Yes = 0 = 1	%	0~10	0~10	0~10	Sometimes = 0 Always = 1	Yes = 0 = 1	%	0~10	0~10	0~10
V1	0	65	3	Four years	Beep, beep, beep, beep, beep, beep, beep, beep	2	3	about five years	Beep, wing, ang, bang	2	3	about four years	Beep, wing, ang, bang	2	1	0	100	8	8	6	1	0	100	8	7	5	1	0	100	8	6	5	50	30	60	45.5556	32	10	72.5	31.4815	35.33	22.5	90	39.6296	15	13	13	108	97
V2	1	57	1	3 months	Wing	1,2,3	1	4 months	Wing	1,2,3	1	It's been more than two years since I heard it, and it's been four months all day	Wing	1,2,3	1	0	80	6	6	6	1	0	80	7	8	6	1	0	60	6	8	6	48	46.25	55	48.5185	57.33	55	62.5	57.4074	38.67	35	65	41.4815	12	13	10	68	73
V3	1	59	1	I don't know	Beep	2	1	I don't know	Beep, beep	2	1	I don't know	Beep	2	1	1	80	7	8	7	1	1	70	7	6	6	1	1	70	7	9	7	67.33	66.25	50	64.4444	52.67	55	65	55.1852	55.33	56.25	52.5	55.1852	12	9	7	72	67
V4	0	62	3	Two years	Beep	2	2	Three years	Beep, beep	2	a couple of times	Three years	Wing, beep	2	1	0	60	3	3	3	1	0	80	3	3	2	1	0	80	3	3	3	24	18.75	45	25.5556	25.33	11.25	45	24.0741	10.67	12.5	47.5	16.6667	6	5	6	74	75
V5	1	30	3	8th grade in middle school. Now (15 years?)	Beep, wing, and woong	2	3	for more than 16 years	Beep, wing, and woong	1,2	3	for more than 20 years	Beep, beep, beep, beep	1,2	1	0	100	5	8	8	1	0	90	7	9	8	1	0	90	7	7	7	87.33	78.75	57.5	80.3704	88	68.75	37.5	74.8148	88.67	82.5	47.5	80.7407	10	8	10	66	53
V6	0	61	2	3 months	Ang	2	2	5	Beep	2	2	7 months	Beep, beep	2	1	1	60	6	6	5	1	0	50	3	4	5	1	0	40	5	6	5	60	47.5	80	59.2593	45.33	27.5	62.5	42.5926	44.67	41.25	70	47.4074	16	12	10	71	68
V7	1	60	3	2021.10.10	Shhhhhhhhhhhhhhhhhhh	None	3	2021.10.10	Shhhhhhhhhhhhhhhhhhh	None	3	One year	Shhhhhhhhhhhhhhhhhhh	None	1	1	100	8	9	8	1	1	100	7	10	8	1	0	100	7	9	7	48	65	75	57.037	48.67	62.5	75	56.6667	42.67	53.75	75	50.7407	17	16	14	77	79
V8	1	47	3, Your whole head	1 year and 8 months	a high-frequency sound	2	3	1 year and 9 months	Seeing	None	3	1 year and 10 months	Say hi~	None	1	1	100	10	10	5	1	1	100	9	10	5	1	1	100	9	10	5	60	38.75	80	56.6667	30.67	21.25	75	34.4444	9.33	6.25	82.5	19.2593	13	12	13	71	74
V9	0	70	3	for more than 10 years	Beep, wing	None	3	for more than 10 years	Beep, beep	None	3	for more than 10 years	Beep, wing	2, Sometimes (similar to anemia)	1	0	80	8	8	5	0	0	40	6	6	3	1	0	60	6	8	6	55.33	26.25	67.5	48.5185	38.67	21.25	87.5	40.7407	36	30	82.5	41.1111	15	14	13	93	95
V10	0	62	1	Five years	Shhhhhhhhhhhhhhhhhhh	2	1	Five years	Wing	2	1	Five years	Beep	2	1	1	100	8	3	3	1	1	100	5	5	3	1	1	100	6	6	3	43.33	43.75	75	48.1482	19.33	17.5	50	23.3333	18.67	25	55	25.9259	5	8	4	69	76
V11	0	58	3	for more than 20 years	Beep	2	1	for more than 25 years	Beep	2	3	30 years	Beep	2	1	1	100	9	10	10	1	1	100	8	9	8	1	1	100	9	9	8	89.27	93.75	72.5	88.1111	84.67	82.5	62.5	80.7407	88.67	91.25	50	83.7037	14	14	12	65	64
V12	0	72	3	Seven years	Wind	1,2	3	Seven years	the sound of the wind	2	3	Eight years	the sound of the wind	1,2	1	0	70	5	7	5	1	1	100	7	8	7	1	0	70	7	8	7	60	68.75	62.5	62.963	36	40	67.5	41.8518	16.67	30	55	26.2963	9	13	11	67	63
V13	1	46	1	for more than three years	Beep	1,2	1	for more than three years	Beep	1,2	1	for more than three years	Beep	1,2	1	1	90	8	3	5	1	1	90	7	4	5	1	1	100	7	8	7	47.33	32.5	67.5	45.9259	56.67	26.25	52.5	47.037	44.67	21.25	45	37.7778	6	10	7	83	81
V14	0	54	1, Sometimes 3	15 years	Beep, beep	2	1	15 years	Beep, beep	I don't have any	1	15 years	Beep, wing	I don't have any	1	0	100	8	8	4	1	0	90	8	8	6	1	0	60	4	6	2	40	25	62.5	38.8889	34.67	26.25	50	34.4444	34	15	52.5	31.1111	3	6	6	79	78
V15	1	56	1	20 years (starting)	Close to the wing, Woong	2	1	20 Years, Bigger After COVID-19	Jung, 24 hours	2	1	for more than 20 years	Wing	2	1	0	100	7	10	3	1	1	100	6	7	6	1	1	100	7	10	10	74.67	56.25	62.5	67.4074	79.33	63.75	32.5	67.7778	64	56.25	52.5	60	8	5	10	99	86
V16	0	56	1	Two years	Wing	2	1	Keep going	Wing	2	1	Three years	Wing	2	1	1	60	5	2	3	1	1	80	5	3	3	0	1	30	2	3	1	23.33	22.5	62.5	28.8889	21.33	23.75	57.5	27.4074	18.67	16.25	60	24.0741	7	9	7	80	74
V17	1	56	1,Behind your ears	Five years	Wing	None	1. Behind your left ear	Five years	Wing	None	1, Back of the left ear	Five years	Wing	None	1	1	30	2	2	4	1	1	30	2	2	1	1	1	70	2	3	2	35.33	28.75	70	38.5185	24	18.75	90	32.2222	24.67	20	70	30	6	7	9	87	89
V18	1	57	1	2022.04~	Wing	None	1	One year	Shhhhhhhhhhhhhhhhhhh	None	1	One year	Wing	None	1	0	100	6	5	2	1	1	100	5	5	7	1	1	100	8	8	5	28	43.75	62.5	37.7778	27.33	40	67.5	37.037	22.67	31.25	55	30	7	9	8	70	57
V19	0	53	1	4 months	Come on	2	1	6 months	Chi	1,2	1	8 months	Chi	1,2	1	0	60	5	4	4	0	0	40	4	4	3	0	0	30	3	4	4	34	23.75	60	34.8148	56	41.25	62.5	52.5926	55.33	33.75	70	51.1111	5	9	5	95	98
V20	1	61	3	Four years	a sizzling sound	2	3	Four years	the sizzling sound of boiling	2	3	Four years	the sizzling sound of boiling	2	1	0	60	6	8	6	0	0	60	4	3	5	1	0	50	6	6	6	86.67	77.5	55	79.2593	35.33	26.25	60	36.2963	48.67	41.25	70	49.6296	13	14	10	63	70
V21	1	53	3	3 years ago	the sound of cicadas	1,3	2	5 years ago	the sound of cutting iron	2	2	Four years	Beep	2,3	1	0	60	5	5	5	1	0	70	7	6	6	1	1	7	7	7	6	23.33	25	60	29.2593	24	18.75	50	26.2963	52.67	41.25	47.5	48.5185	2	3	1	87	85
V22	1	63	3	8-9 years	Beep beep beep	2	3	8-9 years	Beep	2	3	10 months	Beep, machine sound	2	1	0	50	4	6	2	1	1	50	5	4	4	1	1	40	5	4	4	48	40	62.5	47.7778	23.33	17.5	62.5	27.4074	28.67	21.25	52.5	30	10	9	7	86	78
V23	1	60	3, The whole head	10 years	Beep	2	3	20 years	Beep	1,2	3	About 20 years ago	Beep	1,2	1	1	100	6	6	3	1	0	100	7	7	4	1	0	100	5	4	2	14.33	9.375	60	19.6296	5.33	6.875	60	13.8889	16.67	11	71.25	23.0741	6	6	5	91	93
V24	0	68	3	3 months	Wing	3	3	3 months	Wing	2	3	5 months	Wing	None	1	1	60	4	4	3	1	0	50	4	4	4	1	1	40	4	4	4	5.33	7.5	52.5	12.963	7.33	6.25	52.5	13.7037	14.67	11.25	55	19.6296	6	5	4	73	73
V25	0	45	3	3 months	Beep	None	3	3 months	Beep	None	3	5 months	Beep	None	1	1	80	3	4	4	1	1	100	3	3	3	1	1	100	3	4	3	18.67	26.25	77.5	29.6296	14.67	10	70	21.4815	10	3.75	70	17.037	5	5	3	80	82
V26	0	27	3	From mid-November (3 months)	Beep, electromagnetic waves	None	3	2022.12~	High frequency noise, beep	None	3	2022.12~(4 months)	Beep, high frequency, electromagnetic noise	None	1	0	40	4	3	3	1	0	70	4	4	3	1	0	30	4	4	4	13.33	13.75	63.75	20.9259	18.67	15	60	23.7037	12.67	11.25	60	19.2593	6	6	7	73	60
V27	0	53	3	Two years	Wing, shhhhhhhhhhhhhhhhh	1	3	Two years	Shhhhhhhhhhhhhhhhhhh	1	3	two years and June	Beep	1	1	0	100	6	6	6	1	0	60	6	7	6	1	0	100	6	6	6	74.67	70	80	74.0741	69.33	63.75	55	65.5556	62	56.25	60	60	18	15	16	56	53
V28	0	55	1	Three years	Beep	3	1	Three years	Beep	2	1	Three years	Beep	3	1	0	40	4	4	4	1	0	30	3	4	4	0	0	10	2	2	2	26.67	32.5	70	34.8148	24	20	60	28.1482	8.67	7.5	67.5	17.037	5	10	7	97	100
[truncated: 11 more columns]
